# Supplementary material for: Modulation of Androgen Receptor Signaling in Hormonal Therapy-Resistant Prostate Cancer Cell Lines
Source: PLoS One. 2011 Aug 4;6(8):e23144. doi: 10.1371/journal.pone.0023144 (PMC3150397; doi:10.1371/journal.pone.0023144)
Supplement: Table S2 — List of SAM significant genes for PC346DCC cell line. (XLS) [file pone.0023144.s002.xls]

## Sheet: Table S2
Table S2 - List of SAM significant genes (q-value < 0.05) for PC346DCC cell line
GenBank ID	HUGO_Symbol	HUGO_Name	Stimuly	2log ratio	SAM q-value
NM_013284	POLM	polymerase DNA directed mu|polymerase DNA directed mu	R1881	0.56	0
NM_006685	SMR3B	submaxillary gland androgen regulated protein 3 homolog B mouse	R1881	0.44	0
