# Supplementary material for: Modulation of Androgen Receptor Signaling in Hormonal Therapy-Resistant Prostate Cancer Cell Lines
Source: PLoS One. 2011 Aug 4;6(8):e23144. doi: 10.1371/journal.pone.0023144 (PMC3150397; doi:10.1371/journal.pone.0023144)
Supplement: Table S3 — List of SAM significant genes for PC346Flu1 cell line. (XLS) [file pone.0023144.s003.xls]

## Sheet: Table S3
Table S3 - List of SAM significant genes (q-value < 0.05) for PC346Flu1 cell line
GenBank ID	HUGO_Symbol	HUGO_Name	Stimuly	2log ratio	SAM q-value
NM_004117	FKBP5	FK506 binding protein 5	R1881	4.21	0
AB042410	GPR88	G protein-coupled receptor 88	R1881	3.04	0
NM_006096	NDRG1	N-myc downstream regulated gene 1	R1881	2.6	0
AB051826	RHOU	ras homolog gene family member U	R1881	2.54	0
NM_020529	NFKBIA	Nuclear factor of kappa light polypeptide gene enhancer in B-cells	R1881	2.39	0
AK001478	RHOU	ras homolog gene family member U	R1881	2.29	0
NM_018456	EAF2	ELL associated factor 2	R1881	2.28	0
AK026383		cDNA clone *	R1881	2.05	0
NM_004457	ACSL3	acyl-CoA synthetase long-chain family member 3	R1881	2.04	0
NM_003359	UGDH	UDP-glucose dehydrogenase	R1881	1.91	0
NM_012081	ELL2	elongation factor RNA polymerase II 2	R1881	1.75	0
NM_003543	HIST1H4H	histone cluster 1 H4h	R1881	1.72	0
NM_012449	STEAP1	six transmembrane epithelial antigen of the prostate 1	R1881	1.69	0
NM_000662	NAT1	N-acetyltransferase 1 arylamine N-acetyltransferase	R1881	1.68	0
AF039944	NDRG1	N-myc downstream regulated gene 1	R1881	1.63	0
D16875	RHOB	ras homolog gene family member B	R1881	1.61	0
NM_006006	ZBTB16	zinc finger and BTB domain containing 16	R1881	1.55	0
AK026498	CYP2U1	cytochrome P450 family 2 subfamily U polypeptide 1	R1881	1.5	0
AF025771	ZNF189	zinc finger protein 189	R1881	1.5	0
AF111849	ELOVL5	ELOVL family member 5 elongation of long chain fatty acids FEN1 Elo2	R1881	1.46	0
NM_016590	PART1 *	Prostate androgen-regulated transcript 1 *	R1881	1.45	0
NM_006810	PDIA5	protein disulfide isomerase family A member 5	R1881	1.42	0
AK024715	C7orf63	Hypothetical protein FLJ21062 *	R1881	1.41	0
NM_012062	DNM1L	dynamin 1-like	R1881	1.36	0
AK022814	ZBTB10	zinc finger and BTB domain containing 10	R1881	1.34	0
AK024850	C2orf31	chromosome 2 open reading frame 31	R1881	1.32	0
NM_016166	PIAS1	protein inhibitor of activated STAT 1	R1881	1.31	0
AB020637	ENDOD1	endonuclease domain containing 1	R1881	1.26	0
AK021627	MORC4	MORC family CW-type zinc finger 4	R1881	1.24	0
NM_005079	TPD52	tumor protein D52	R1881	1.22	0
NM_003104	SORD	Sorbitol dehydrogenase	R1881	1.2	0
NM_001530	HIF1A	hypoxia-inducible factor 1, alpha subunit (basic helix-loop-helix transcription factor)	R1881	1.16	0
AL137343	FAM84A	family with sequence similarity 84 member A	R1881	1.14	0
NM_004595	SMS	spermine synthase	R1881	1.14	0
AF188747	KLK2	kallikrein-related peptidase 2	R1881	1.12	0
NM_005271	GLUD1	glutamate dehydrogenase 1	R1881	1.11	0
AK026813	STEAP2	six transmembrane epithelial antigen of the prostate 2	R1881	1.07	0
NM_005461	MAFB	v-maf musculoaponeurotic fibrosarcoma oncogene homolog B avian	R1881	1.06	0
NM_016050	MRPL11	mitochondrial ribosomal protein L11	R1881	1.05	0
AB050049	MCCC2	methylcrotonoyl-Coenzyme A carboxylase 2 beta	R1881	1.05	0
NM_019018	FAM105A	family with sequence similarity 105 member A	R1881	1.04	0
AK022827	EIF2C3	eukaryotic translation initiation factor 2C 3	R1881	1.03	0
AK026375	LOC93622 *	hypothetical LOC93622 *	R1881	1.02	0
AL157445		cDNA clone *	R1881	1.02	0.007
AB040914	SHROOM3	shroom family member 3	R1881	1.01	0.012
AK024941	DNAJC3	DnaJ Hsp40 homolog subfamily C member 3	R1881	0.99	0.041
AF294628	TWSG1	twisted gastrulation homolog 1 Drosophila	R1881	0.99	0
D17210		cDNA clone *	R1881	0.97	0
NM_006079	CITED2	Cbp p300-interacting transactivator with Glu Asp-rich carboxy-terminal domain 2	R1881	0.96	0
NM_003115	UAP1	UDP-N-acteylglucosamine pyrophosphorylase 1	R1881	0.96	0
NM_004156	PPP2CB	Protein phosphatase 2 formerly 2A catalytic subunit beta isoform	R1881	0.94	0
NM_002069	GNAI1	Guanine nucleotide binding protein G protein alpha inhibiting activity polipeptide 1	R1881	0.94	0
NM_004434	EML1	echinoderm microtubule associated protein like 1	R1881	0.94	0.012
NM_007107	SSR3	signal sequence receptor gamma translocon-associated protein gamma	R1881	0.92	0.005
AK000691	SLC22A23	solute carrier family 22 member 23	R1881	0.9	0.012
NM_014269	ADAM29	ADAM metallopeptidase domain 29	R1881	0.89	0.007
NM_006788	RALBP1	ralA binding protein 1	R1881	0.87	0.028
NM_005627	SGK1	serum/glucocorticoid regulated kinase 1	R1881	0.85	0
NM_006697	MTMR11	myotubularin related protein 11	R1881	0.85	0.005
AK025240	ZNRF2	zinc and ring finger 2	R1881	0.84	0.005
NM_001206	KLF9	Kruppel-like factor 9	R1881	0.83	0
NM_014109	ATAD2	ATPase family AAA domain containing 2	R1881	0.83	0
NM_012152	EDG7	endothelial differentiation, lysophosphatidic acid G-protein-coupled receptor, 7	R1881	0.83	0
AK025119	C3orf58	chromosome 3 open reading frame 58	R1881	0.82	0
AL080209	CREB3L2	cAMP responsive element binding protein 3-like 2	R1881	0.81	0.022
AL049998	PIK3C2A	phosphoinositide-3-kinase class 2 alpha polypeptide	R1881	0.81	0
NM_014174	THYN1	thymocyte nuclear protein 1	R1881	0.81	0.005
NM_001655	ARCN1	archain 1	R1881	0.8	0.005
NM_020474	GALNT1	UDP-N-acetyl-alpha-D-galactosamine: N-acetylgalactosaminyltransferase 1	R1881	0.79	0
NM_006343	MERTK	c-mer proto-oncogene tyrosine kinase	R1881	0.79	0
NM_003010	MAP2K4	mitogen-activated protein kinase kinase 4	R1881	0.78	0
AK027213	BBS10	Bardet-Biedl syndrome 10	R1881	0.77	0
M14200	DBI	diazepam binding inhibitor	R1881	0.77	0.028
NM_020188	C16orf61	chromosome 16 open reading frame 61	R1881	0.76	0.005
AK024648	FAM107B	family with sequence similarity 107 member B	R1881	0.76	0.007
NM_020235	BBX	bobby sox homolog Drosophila	R1881	0.76	0.007
AB029018	PDZRN3	PDZ domain containing RING finger 3	R1881	0.75	0.033
AB020676	WWC1	WW and C2 domain containing 1	R1881	0.74	0
NM_018037	RALGPS2	Ral GEF with PH domain and SH3 binding motif 2	R1881	0.74	0.007
NM_006516	SLC2A1	solute carrier family 2 facilitated glucose transporter member 1	R1881	0.74	0.005
M60721	HLX	H2.0-like homeobox	R1881	0.73	0
NM_000849	GSTM3	glutathione S-transferase M3 brain	R1881	0.73	0.007
AF070670	PPM1A	protein phosphatase 1A formerly 2C magnesium-dependent alpha isoform	R1881	0.72	0
M27544	IGF1	insulin-like growth factor 1 somatomedin C	R1881	0.7	0.012
NM_005606	LGMN	legumain	R1881	0.69	0.007
AF052174	BBX	bobby sox homolog Drosophila	R1881	0.69	0.018
NM_018067	MAP7D1	MAP7 domain containing 1	R1881	0.66	0.018
NM_012132	CLDN8	claudin 8	R1881	0.65	0
NM_007212	RNF2	ring finger protein 2	R1881	0.65	0.012
NM_013257	SGK3	serum/glucocorticoid regulated kinase family member 3	R1881	0.64	0
AK026762	CBLL1	Cas-Br-M murine ecotropic retroviral transforming sequence-like 1	R1881	0.64	0.012
AB020633	FRYL	FRY-like	R1881	0.63	0.018
NM_006323	SEC24B	SEC24 related gene family member B S. cerevisiae	R1881	0.63	0
AL080078	TMEM30B	transmembrane protein 30B	R1881	0.63	0.007
AK000122	IQCK	IQ motif containing K	R1881	0.63	0.005
AK027250	HOOK1	hook homolog 1 Drosophila	R1881	0.63	0.012
NM_014384	ACAD8	acyl-Coenzyme A dehydrogenase family member 8	R1881	0.62	0.007
NM_018116	MSTO1	misato homolog 1 Drosophila	R1881	0.62	0.033
AB037765	TXNDC16	thioredoxin domain containing 16	R1881	0.62	0.005
AK026517	EHF	ets homologous factor	R1881	0.62	0
NM_019844	SLCO1B3	solute carrier organic anion transporter family member 1B3	R1881	0.61	0
NM_014822	SEC24D	SEC24 related gene family member D S. cerevisiae	R1881	0.61	0.007
AL117666	LRIG1	leucine-rich repeats and immunoglobulin-like domains 1	R1881	0.61	0
AB032991	NDFIP2	Nedd4 family interacting protein 2	R1881	0.61	0.028
AB018314	PPP1R13B	protein phosphatase 1 regulatory inhibitor subunit 13B	R1881	0.6	0.012
NM_006885	ZFHX3	zinc finger homeobox 3	R1881	0.6	0.018
NM_003389	CORO2A	coronin actin binding protein 2A	R1881	0.6	0.028
AB033040	RNF150	ring finger protein 150	R1881	0.59	0.041
NM_004039	ANXA2	annexin A2	R1881	0.59	0.028
NM_006380	APPBP2	amyloid beta precursor protein cytoplasmic tail binding protein 2	R1881	0.59	0.012
NM_000860	HPGD	hydroxyprostaglandin dehydrogenase 15- NAD	R1881	0.59	0.012
NM_003243	TGFBR3	transforming growth factor beta receptor III	R1881	0.59	0.012
NM_002539	ODC1	ornithine decarboxylase 1	R1881	0.59	0.041
NM_005746	PBEF1	pre-B-cell colony enhancing factor 1	R1881	0.58	0.018
AK001822	ARRDC1	arrestin domain containing 1	R1881	0.58	0.005
AL049969	PDLIM5	PDZ and LIM domain 5	R1881	0.56	0.012
NM_003489	NRIP1	nuclear receptor interacting protein 1	R1881	0.56	0.007
L27479	C9orf61	chromosome 9 open reading frame 61	R1881	0.54	0
NM_020233	C17orf48	chromosome 17 open reading frame 48	R1881	0.54	0.005
AK000028	FLJ20021	Hypothetical LOC90024 *	R1881	0.54	0.007
NM_018844	BCAP29	B-cell receptor-associated protein 29	R1881	0.52	0.012
NM_003144	SSR1	signal sequence receptor alpha translocon-associated protein alpha	R1881	0.52	0.041
NM_003711	PPAP2A	phosphatidic acid phosphatase type 2A	R1881	0.52	0.041
Y09836	MAP1B	microtubule-associated protein 1B	R1881	0.52	0.028
AK022884	SGEF *	Src homology 3 domain-containing guanine nucleotide exchange factor *	R1881	0.52	0.012
NM_019891	ERO1LB	ERO1-like beta S. cerevisiae	R1881	0.51	0.005
NM_002245	KCNK1	potassium channel subfamily K member 1	R1881	0.51	0.033
NM_013255	MKLN1	muskelin 1 intracellular mediator containing kelch motifs	R1881	0.51	0.012
NM_007229	PACSIN2	protein kinase C and casein kinase substrate in neurons 2	R1881	0.51	0.007
AF147388	ADAM10	ADAM metallopeptidase domain 10	R1881	0.51	0.041
NM_004315	ASAH1	N-acylsphingosine amidohydrolase acid ceramidase 1	R1881	0.5	0.028
AF052107	MBOAT2	membrane bound O-acyltransferase domain containing 2	R1881	0.49	0.033
AK000776	ROR1	receptor tyrosine kinase-like orphan receptor 1	R1881	0.49	0.012
AF303889	ROPN1	ropporin rhophilin associated protein 1	R1881	0.48	0.012
NM_006117	PECI	peroxisomal D3 D2-enoyl-CoA isomerase	R1881	0.48	0.018
NM_017530	ZNF821	zinc finger protein 821	R1881	0.48	0.041
NM_001695	ATP6V1C1	ATPase H transporting lysosomal 42kDa V1 subunit C1	R1881	0.48	0.041
NM_002210	ITGAV	integrin alpha V vitronectin receptor alpha polypeptide antigen CD51	R1881	0.48	0
NM_018455	CENPN	centromere protein N	R1881	0.47	0.022
NM_004040	RHOB	ras homolog gene family member B	R1881	0.46	0
S71611		cDNA clone *	R1881	0.46	0.012
NM_006705	GADD45G	growth arrest and DNA-damage-inducible gamma	R1881	0.45	0.012
NM_005853	IRX5	iroquois homeobox 5	R1881	0.45	0.022
AK023844	GRHL2	grainyhead-like 2 Drosophila	R1881	0.45	0.007
AB040936	KIAA1503 *	Similar to KIAA1503 protein *	R1881	0.45	0.033
NM_002553	ORC5L	origin recognition complex subunit 5-like yeast	R1881	0.44	0.005
AK023249	PLEKHF2	Pleckstrin homology domain containing family F with FYVE domain member	R1881	0.43	0.012
NM_004578	HRES1	HTLV-1 related endogenous sequence	R1881	0.43	0.012
NM_004226	STK17B	serine/threonine kinase 17b	R1881	0.42	0.005
NM_004267	CHST2	carbohydrate N-acetylglucosamine-6-O sulfotransferase 2	R1881	0.42	0.005
NM_017992	EDEM3	ER degradation enhancer, mannosidase alpha-like 3	R1881	0.41	0.033
AF294278	PRDM16	PR domain containing 16	R1881	0.4	0.007
NM_002736	PRKAR2B	protein kinase cAMP-dependent regulatory type II beta	R1881	0.4	0.033
AF038174	C9orf91	chromosome 9 open reading frame 91	R1881	0.4	0.012
AL049471	ARID5B	AT rich interactive domain 5B MRF1-like	R1881	0.39	0.033
AF124819	TM9SF3	transmembrane 9 superfamily member 3	R1881	0.39	0.022
NM_014584	ERO1L	ERO1-like S. cerevisiae	R1881	0.37	0.033
NM_005648	TCEB1	transcription elongation factor B SIII polypeptide 1 15kDa elongin C	R1881	0.37	0.033
NM_001609	ACADSB	acyl-Coenzyme A dehydrogenase short/branched chain	R1881	0.37	0.033
NM_017694	MFSD6	Major facilitator superfamily domain containing 6	R1881	0.35	0.022
NM_000514	GDNF	glial cell derived neurotrophic factor	R1881	0.35	0.012
AJ250475	EPDR1	ependymin related protein 1 zebrafish	R1881	0.35	0.012
NM_020182	TMEPAI	transmembrane prostate androgen induced RNA	R1881	0.34	0.012
AK025772	RABL3	RAB member of RAS oncogene family-like 3	R1881	0.34	0.028
NM_014666	CLINT1	clathrin interactor 1	R1881	0.33	0.022
NM_005300	GPR34	G protein-coupled receptor 34	R1881	0.33	0.018
AK026239	FAM118A	family with sequence similarity 118 member A	R1881	0.32	0.012
NM_001284	AP3S1	adaptor-related protein complex 3 sigma 1 subunit	R1881	0.32	0.041
NM_018366	CNO	cappuccino homolog mouse	R1881	0.32	0.041
NM_013332	C7orf68	Hypoxia-inducible protein 2	R1881	0.31	0.033
NM_002806	PSMC6	proteasome prosome macropain 26S subunit ATPase 6	R1881	0.31	0.033
AF075098	LTBP1	latent transforming growth factor beta binding protein 1	R1881	0.31	0.022
AK024586	TNC	tenascin C hexabrachion	R1881	0.29	0.033
NM_014664	N4BP1 *	Nedd4 binding protein 1 *	R1881	0.29	0.028
AK022331	FAM152A	family with sequence similarity 152 member A	R1881	0.28	0.012
NM_000446	PON1	paraoxonase 1	R1881	0.27	0.012
U79249	CCDC52	coiled-coil domain containing 52	R1881	0.27	0.012
NM_000815	GABRD	gamma-aminobutyric acid GABA A receptor delta	R1881	0.26	0.028
NM_016262	TUBE1	tubulin epsilon 1	R1881	0.26	0.018
NM_000068	CACNA1A	calcium channel voltage-dependent P/Q type alpha 1A subunit	R1881	0.25	0.007
NM_012318	LETM1	leucine zipper-EF-hand containing transmembrane protein 1	R1881	0.25	0.022
AK027235	CRTAP	cartilage associated protein	R1881	0.25	0.012
NM_004147	DRG1	developmentally regulated GTP binding protein 1	R1881	0.24	0.033
AF116709		Homo sapiens PRO2605 mRNA, complete cds *	R1881	0.24	0.033
S75763	FUS	fusion involved in t 12 16 in malignant liposarcoma	R1881	0.22	0.012
NM_017617	NOTCH1	Notch homolog 1 translocation-associated Drosophila	R1881	0.22	0.028
AK027219		CDNA FLJ23566 fis clone LNG10880 *	R1881	0.21	0
AF070620		cDNA clone *	R1881	0.21	0.012
AF085985		Full length insert cDNA clone YU03C05 *	R1881	0.2	0.033
NM_006891	CRYGD	crystallin gamma D	R1881	0.18	0.033
AF264717	MTMR4	myotubularin related protein 4	R1881	0.18	0.041
AF147337		cDNA clone *	R1881	-0.41	0.022
AF075080		Full length insert cDNA YQ80D07 *	R1881	-0.43	0.022
NM_017791	FLVCR2	feline leukemia virus subgroup C cellular receptor family member 2	R1881	-0.46	0.041
NM_014459	PCDH17	protocadherin 17	R1881	-0.47	0
AB046768	EPB41L5	erythrocyte membrane protein band 4.1 like 5	R1881	-0.51	0.008
NM_018103	LRRC8D	leucine rich repeat containing 8 family member D	R1881	-0.53	0
NM_016641	GDE1	Glycerophosphodiester phosphodiesterase 1	R1881	-0.54	0.018
NM_015556	SIPA1L1	signal-induced proliferation-associated 1 like 1	R1881	-0.54	0.033
NM_006113	VAV3	vav 3 guanine nucleotide exchange factor	R1881	-0.55	0.041
NM_001913	CUX1	cut-like homeobox 1	R1881	-0.55	0.041
NM_004760	STK17A	serine/threonine kinase 17a	R1881	-0.56	0.018
NM_000675	ADORA2A	adenosine A2a receptor	R1881	-0.65	0.033
NM_003897	IER3	immediate early response 3	R1881	-0.67	0.013
NM_003311	PHLDA2	pleckstrin homology-like domain family A member 2	R1881	-0.77	0.041
AF113132	PSAT1	phosphoserine aminotransferase 1	R1881	-0.78	0
NM_003943	STBD1	starch binding domain 1	R1881	-0.79	0.022
NM_002165	ID1	inhibitor of DNA binding 1 dominant negative helix-loop-helix protein	R1881	-0.81	0.018
NM_006769	LMO4	LIM domain only 4	R1881	-0.82	0
NM_012446	SSBP2	single-stranded DNA binding protein 2	R1881	-0.84	0.018
NM_004577	PSPH	phosphoserine phosphatase	R1881	-0.85	0.041
D28449	ID3	inhibitor of DNA binding 3 dominant negative helix-loop-helix protein	R1881	-0.88	0
AK026945	TRIB3	tribbles homolog 3 Drosophila	R1881	-0.92	0.028
AK026288	ATHL1	ATH1 acid trehalase-like 1 yeast	R1881	-0.96	0.008
NM_012342	BAMBI	BMP and activin membrane-bound inhibitor homolog Xenopus laevis	R1881	-0.98	0
U90907	PIK3R3	phosphoinositide-3-kinase regulatory subunit 3 p55 gamma	R1881	-1.01	0.008
NM_004864	GDF15	growth differentiation factor 15	R1881	-1.1	0.033
AL133074	TP53INP1	tumor protein p53 inducible nuclear protein 1	R1881	-1.25	0
X69111	ID3	inhibitor of DNA binding 3 dominant negative helix-loop-helix protein	R1881	-1.25	0
AF075110	C14orf4	chromosome 14 open reading frame 4	R1881	-1.29	0
NM_004316	ASCL1	achaete-scute complex homolog 1 Drosophila	R1881	-1.42	0.018
AF205437	TRIB1	tribbles homolog 1 Drosophila	R1881	-1.63	0
* no approved HUGO symbol / name exist for this entry. If present, gene symbol / name from the UNIGENE database are given in alternative.
