# Supplementary material for: Modulation of Androgen Receptor Signaling in Hormonal Therapy-Resistant Prostate Cancer Cell Lines
Source: PLoS One. 2011 Aug 4;6(8):e23144. doi: 10.1371/journal.pone.0023144 (PMC3150397; doi:10.1371/journal.pone.0023144)
Supplement: Table S4 — List of SAM significant genes for PC346Flu2 cell line. (XLS) [file pone.0023144.s004.xls]

## Sheet: Table S4
Table S4 - List of SAM significant genes (q-value < 0.05) for PC346Flu2 cell line
GenBank ID	HUGO_Symbol	HUGO_Name	Stimuly	2log ratio	SAM q-value
AB042410	GPR88	G protein-coupled receptor 88	Flutamide	1.89	0
AK001478	RHOU	ras homolog gene family member U	R1881	1.05	0
AK026813	STEAP2	six transmembrane epithelial antigen of the prostate 2	R1881	0.74	0
NM_002923	RGS2	regulator of G-protein signaling 2 24kDa	R1881	0.73	0
NM_002923	RGS2	regulator of G-protein signaling 2 24kDa	Flutamide	0.59	0
NM_003676	DEGS	degenerative spermatocyte homolog 1 lipid desaturase Drosophila	Flutamide	0.66	0
NM_001206	KLF9	Kruppel-like factor 9	Flutamide	0.53	0
AK002088	UBE2E3	ubiquitin-conjugating enzyme E2E 3 UBC4/5 homolog yeast	Flutamide	0.45	0
* no approved HUGO symbol / name exist for this entry. If present, gene symbol / name from the UNIGENE database are given in alternative.
